# Supplementary material for: QUIRKY regulates root epidermal cell patterning through stabilizing SCRAMBLED to control CAPRICE movement in Arabidopsis
Source: Nat Commun. 2019 Apr 15;10:1744. doi: 10.1038/s41467-019-09715-8 (PMC6465271; doi:10.1038/s41467-019-09715-8)
Supplement: Supplementary file 4 — Source Data [file 41467_2019_9715_MOESM4_ESM.xlsx]

## Sheet: Table
Table1	Caculated %
		WT						qky-16 SHRp:QKY-GFP						RHD3p:QKY						SCMp:SCMEm1-GFP scm-2
		H position		N position				H position		N position				H position		N position				H position		N position
	(%)	Hair	Non-hair	Hair	Non-hair		(%)	Hair	Non-hair	Hair	Non-hair		(%)	Hair	Non-hair	Hair	Non-hair		(%)	Hair	Non-hair	Hair	Non-hair
	1st	97	3	0	100		1st	64.2857	35.7143	15.3061	84.6939		1st	98.7179	1.28205	0	100		1st	94	6	3	97
	2nd	98	2	0	100		2nd	71.4286	28.5714	27.551	72.449		2nd	95.6989	4.30108	0	100		2nd	89	11	4	96
	3rd	99	1	0	100		3rd	72.6316	27.3684	24.7619	75.2381		3rd	96.6292	3.37079	0	100		3rd	92	8	3	97
	Ave.	98	2	0	100		Ave.	69.4486	30.5514	22.5397	77.4603		Ave.	97.0154	2.98464	0	100		Ave.	91.6667	8.33333	3.33333	96.6667
	S.D.	1	1	0	0		S.D.	4.51149	4.51149	6.41779	6.41779		S.D.	1.54611	1.54611	0	0		S.D.	2.51661	2.51661	0.57735	0.57735
		qky-16						qky-16 SCRp:QKY-GFP						RHD3p:QKY qky-16						SCMp:SCMEm2-GFP scm-2
		H position		N position				H position		N position				H position		N position				H position		N position
	(%)	Hair	Non-hair	Hair	Non-hair		(%)	Hair	Non-hair	Hair	Non-hair		(%)	Hair	Non-hair	Hair	Non-hair		(%)	Hair	Non-hair	Hair	Non-hair
	1st	79.0909	20.9091	20	80		1st	70	30	21.5686	78.4314		1st	96.2963	3.7037	2.22222	97.7778		1st	75	25	21	79
	2nd	72.7273	27.2727	14.5455	85.4545		2nd	77	23	32.2581	67.7419		2nd	94.8454	5.15464	2.91262	97.0874		2nd	74	26	13	87
	3rd	71.8182	28.1818	20	80		3rd	70	30	30.6931	69.3069		3rd	94	6	1	99		3rd	79	21	18	82
	Ave.	74.5455	25.4545	18.1818	81.8182		Ave.	72.3333	27.6667	28.1733	71.8267		Ave.	95.0472	4.95278	2.04495	97.9551		Ave.	76	24	17.3333	82.6667
	S.D.	3.96264	3.96264	3.14918	3.14918		S.D.	4.04145	4.04145	5.77305	5.77305		S.D.	1.16138	1.16138	0.968556	0.968556		S.D.	2.64575	2.64575	4.04145	4.04145
		qky-16 QKYp:QKY						qky-16 WERp:QKY-GFP						RHD3p:QKY scm-2
		H position		N position				H position		N position				H position		N position
	(%)	Hair	Non-hair	Hair	Non-hair		(%)	Hair	Non-hair	Hair	Non-hair		(%)	Hair	Non-hair	Hair	Non-hair
	1st	96	4	5	95		1st	97.7273	2.27273	0	100		1st	72.381	27.619	20.6186	79.3814
	2nd	95	5	3	97		2nd	95.6044	4.3956	0	100		2nd	77.2277	22.7723	26	74
	3rd	95	5	5	95		3rd	94.7917	5.20833	0	100		3rd	65	35	21.2121	78.7879
	Ave.	95.3333	4.66667	4.33333	95.6667		Ave.	96.0411	3.95889	0	100		Ave.	71.5362	28.4638	22.6102	77.3898
	S.D.	0.57735	0.57735	1.1547	1.1547		S.D.	1.51575	1.51575	0	0		S.D.	6.15747	6.15747	2.95059	2.95059
		qky-16 QKYp:QKY-GFP						scm-2						cpc
		H position		N position				H position		N position				H position		N position
	(%)	Hair	Non-hair	Hair	Non-hair		(%)	Hair	Non-hair	Hair	Non-hair		(%)	Hair	Non-hair	Hair	Non-hair
	1st	98	2	0	100		1st	69.3069	30.6931	21	79		1st	29	71	0	100
	2nd	97	3	1	99		2nd	72.449	27.551	24.2424	75.7576		2nd	30	70	1	99
	3rd	99	1	0	100		3rd	65.3061	34.6939	20	80		3rd	32	68	1	99
	Ave.	98	2	0.333333	99.6667		Ave.	69.0207	30.9793	21.7475	78.2525		Ave.	30.3333	69.6667	0.666667	99.3333
	S.D.	1	1	0.57735	0.57735		S.D.	3.58002	3.58002	2.21779	2.21779		S.D.	1.52753	1.52753	0.57735	0.57735
		qky-16 CO2p:QKY-GFP						qky-16 scm-2						qky-16 cpc
		H position		N position				H position		N position				H position		N position
	(%)	Hair	Non-hair	Hair	Non-hair		(%)	Hair	Non-hair	Hair	Non-hair		(%)	Hair	Non-hair	Hair	Non-hair
	1st	65.9574	34.0426	15.1515	84.8485		1st	63.6364	36.3636	18.6813	81.3187		1st	20	80	4	96
	2nd	71.5686	28.4314	27.451	72.549		2nd	73.7374	26.2626	26	74		2nd	20	80	2	98
	3rd	76.9231	23.0769	21.5686	78.4314		3rd	62.5	37.5	28.866	71.134		3rd	22	78	2	98
	Ave.	71.4831	28.5169	21.3904	78.6096		Ave.	66.6246	33.3754	24.5158	75.4842		Ave.	20.6667	79.3333	2.66667	97.3333
	S.D.	5.48332	5.48332	6.15167	6.15167		S.D.	6.18601	6.18601	5.25205	5.25205		S.D.	1.1547	1.1547	1.1547	1.1547
	Raw data
		WT					qky-16					qky-16 QKYp:QKY					qky-16 QKYp:QKY-GFP					qky-16 CO2p:QKY-GFP					qky-16 SHRp:QKY-GFP					qky-16 WERp:QKY-GFP					qky-16 SCRp:QKY-GFP					scm-2					qky-16 scm-2
		H position		N position			H position		N position			H position		N position			H position		N position			H position		N position			H position		N position			H position		N position			H position		N position			H position		N position			H position		N position
	1st	Hair	Non-hair	Hair	Non-hair	1st	Hair	Non-hair	Hair	Non-hair	1st	Hair	Non-hair	Hair	Non-hair	1st	Hair	Non-hair	Hair	Non-hair	1st	Hair	Non-hair	Hair	Non-hair	1st	Hair	Non-hair	Hair	Non-hair	1st	Hair	Non-hair	Hair	Non-hair	1st	Hair	Non-hair	Hair	Non-hair	1st	Hair	Non-hair	Hair	Non-hair	1st	Hair	Non-hair	Hair
	1	9	1	0	10	1	9	1	3	7	1	9	1	1	9	1	9	1	0	10	1	6	4	4	8	1	6	4	1	8	1	8	0	0	9	1	8	2	3	8	1	8	2	3	7	1	8	2	1
	2	10	0	0	10	2	8	2	3	7	2	10	0	0	10	2	10	0	0	10	2	7	3	1	9	2	5	5	1	8	2	8	0	0	10	2	7	4	3	7	2	7	3	3	7	2	8	2	1
	3	10	0	0	10	3	7	3	2	8	3	10	0	1	9	3	10	0	0	10	3	5	4	1	8	3	5	3	2	9	3	9	0	0	10	3	7	3	2	8	3	7	3	2	8	3	6	4	2
	4	10	0	0	10	4	8	2	2	8	4	10	0	0	10	4	10	0	0	10	4	6	3	1	8	4	6	3	1	8	4	9	0	0	8	4	8	3	2	9	4	8	2	1	9	4	6	4	2
	5	10	0	0	10	5	9	1	2	8	5	10	0	0	10	5	10	0	0	10	5	5	4	1	8	5	5	5	2	8	5	9	0	0	10	5	5	5	2	8	5	5	5	2	8	5	6	4	2
	6	10	0	0	10	6	8	2	3	7	6	10	0	0	10	6	10	0	0	10	6	6	4	1	8	6	6	3	2	8	6	9	0	0	10	6	6	2	2	8	6	7	4	2	8	6	4	5	2
	7	10	0	0	10	7	8	2	1	9	7	10	0	1	9	7	10	0	0	10	7	7	3	2	9	7	8	3	1	9	7	9	0	0	10	7	6	3	2	8	7	6	4	2	8	7	6	3	2
	8	10	0	0	10	8	7	3	1	9	8	9	1	1	9	8	10	0	0	10	8	6	2	2	8	8	6	4	1	8	8	9	0	0	9	8	7	4	1	9	8	6	4	1	9	8	6	5	3
	9	9	1	0	10	9	8	2	1	9	9	9	1	0	10	9	10	0	0	10	9	7	2	1	9	9	8	3	2	8	9	8	1	0	10	9	8	2	3	7	9	8	2	3	7	9	6	3	2
	10	9	1	0	10	10	7	3	3	7	10	9	1	1	9	10	9	1	0	10	10	7	3	1	9	10	8	2	2	9	10	8	1	0	10	10	8	2	2	8	10	8	2	2	8
	Sum	97	3	0	100	11	8	2	1	9	Sum	96	4	5	95	Sum	98	2	0	100	Sum	62	32	15	84	Sum	63	35	15	83	Sum	86	2	0	96	Sum	70	30	22	80	Sum	70	31	21	79	Sum	56	32	17
	%	97	3	0	100	Sum	87	23	22	88	%					%					%	65.9574	34.0426	15.1515	84.8485	%	64.2857	35.7143	15.3061	84.6939	%	97.7273	2.27273	0	100	%	70	30	21.5686	78.4314	%	69.3069	30.6931	21	79	%	63.6364	36.3636	18.6813
		WT				%	79.0909	20.9091	20	80		qky-16 QKYp:QKY					qky-16 QKYp:QKY-GFP					qky-16 CO2p:QKY-GFP					qky-16 SHRp:QKY-GFP					qky-16 WERp:QKY-GFP					qky-16 SCRp:QKY-GFP					scm-2					qky-16 scm-2
		H position		N position			qky-16					H position		N position			H position		N position			H position		N position			H position		N position			H position		N position			H position		N position			H position		N position			H position		N position
	2nd	Hair	Non-hair	Hair	Non-hair		H position		N position		2nd	Hair	Non-hair	Hair	Non-hair	2nd	Hair	Non-hair	Hair	Non-hair	2nd	Hair	Non-hair	Hair	Non-hair	2nd	Hair	Non-hair	Hair	Non-hair	2nd	Hair	Non-hair	Hair	Non-hair	2nd	Hair	Non-hair	Hair	Non-hair	2nd	Hair	Non-hair	Hair	Non-hair	2nd	Hair	Non-hair	Hair
	1	10	0	0	10	2nd	Hair	Non-hair	Hair	Non-hair	1	10	0	0	10	1	10	0	1	9	1	8	3	3	7	1	6	3	2	7	1	8	0	0	10	1	8	2	3	7	1	7	3	2	8	1	9	1	3
	2	9	1	0	10	1	9	1	1	9	2	9	1	0	10	2	10	0	0	10	2	7	3	3	7	2	5	2	3	8	2	8	0	0	10	2	8	2	3	7	2	8	2	2	8	2	8	1	3
	3	10	0	0	10	2	7	3	2	8	3	9	1	0	10	3	10	0	0	10	3	8	3	3	7	3	6	3	3	7	3	10	0	0	10	3	8	2	2	7	3	7	3	3	7	3	7	2	2
	4	10	0	0	10	3	8	2	1	9	4	10	0	1	9	4	10	0	0	10	4	6	4	3	8	4	6	3	2	7	4	9	0	0	9	4	8	2	2	7	4	7	3	3	7	4	7	4	2
	5	10	0	0	10	4	6	4	3	7	5	10	0	1	9	5	9	1	0	10	5	8	1	3	7	5	7	3	2	7	5	9	0	0	10	5	7	3	4	6	5	7	3	2	8	5	8	3	2
	6	10	0	0	10	5	8	2	1	9	6	10	0	0	10	6	8	2	0	10	6	8	2	2	8	6	8	2	3	7	6	9	1	0	10	6	8	2	3	6	6	6	4	3	7	6	7	4	3
	7	10	0	0	10	6	8	2	1	9	7	9	1	0	10	7	10	0	0	10	7	8	3	4	6	7	7	3	4	6	7	8	1	0	10	7	8	3	5	4	7	6	3	2	8	7	7	3	3
	8	10	0	0	10	7	5	5	2	8	8	9	1	0	10	8	10	0	0	10	8	5	3	2	8	8	6	2	3	6	8	8	1	0	9	8	6	4	2	6	8	6	4	2	7	8	7	2	3
	9	10	0	0	10	8	8	2	1	9	9	10	0	1	9	9	10	0	0	10	9	8	3	3	7	9	7	2	3	8	9	9	1	0	10	9	7	2	3	6	9	8	2	2	8	9	6	3	2
	10	9	1	0	10	9	7	3	1	9	10	9	1	0	10	10	10	0	0	10	10	7	4	2	9	10	7	3	2	8	10	9	0	0	10	10	9	1	3	7	10	9	0	3	7	10	7	3	3
	Sum	98	2	0	100	10	7	3	1	9	Sum	95	5	3	97	Sum	97	3	1	99	Sum	73	29	28	74	Sum	65	26	27	71	Sum	87	4	0	98	Sum	77	23	30	63	Sum	71	27	24	75	Sum	73	26	26
	%	98	2	0	100	11	7	3	2	8	%	95	5	3	97	%	97	3	1	99	%	71.5686	28.4314	27.451	72.549	%	71.4286	28.5714	27.551	72.449	%	95.6044	4.3956	0	100	%	77	23	32.2581	67.7419	%	72.449	27.551	24.2424	75.7576	%	73.7374	26.2626	26
		WT				Sum	80	30	16	94		qky-16 QKYp:QKY					qky-16 QKYp:QKY-GFP					qky-16 CO2p:QKY-GFP					qky-16 SHRp:QKY-GFP					qky-16 WERp:QKY-GFP					qky-16 SCRp:QKY-GFP					scm-2					qky-16 scm-2
		H position		N position		%	72.7273	27.2727	14.5455	85.4545		H position		N position			H position		N position			H position		N position			H position		N position			H position		N position			H position		N position			H position		N position			H position		N position
	2nd	Hair	Non-hair	Hair	Non-hair		qky-16				2nd	Hair	Non-hair	Hair	Non-hair	2nd	Hair	Non-hair	Hair	Non-hair	2nd	Hair	Non-hair	Hair	Non-hair	2nd	Hair	Non-hair	Hair	Non-hair	2nd	Hair	Non-hair	Hair	Non-hair	2nd	Hair	Non-hair	Hair	Non-hair	2nd	Hair	Non-hair	Hair	Non-hair	2nd	Hair	Non-hair	Hair
	1	10	0	0	10		H position		N position		1	10	0	0	10	1	9	1	0	10	1	8	2	2	8	1	7	3	3	9	1	9	0	0	10	1	7	3	3	7	1	8	2	3	7	1	6	3	3
	2	10	0	0	10	3rd	Hair	Non-hair	Hair	Non-hair	2	10	0	0	10	2	10	0	0	10	2	7	3	3	7	2	6	3	3	7	2	9	0	0	10	2	5	4	3	7	2	5	5	2	8	2	7	3	3
	3	10	0	0	10	1	8	2	2	8	3	10	0	0	10	3	10	0	0	10	3	8	2	3	7	3	7	2	2	8	3	9	1	0	10	3	6	3	3	7	3	6	4	1	9	3	5	4	2
	4	10	0	0	10	2	7	3	3	7	4	9	1	0	10	4	10	0	0	10	4	8	2	2	8	4	6	3	2	9	4	9	1	0	8	4	5	4	3	7	4	5	4	2	8	4	5	5	3
	5	10	0	0	10	3	7	3	3	7	5	9	1	1	9	5	10	0	0	10	5	8	3	2	9	5	7	3	3	9	5	9	1	0	10	5	7	3	3	7	5	8	2	1	9	5	5	4	2
	6	9	1	0	10	4	8	2	1	9	6	9	1	1	9	6	10	0	0	10	6	9	2	3	8	6	7	2	3	7	6	9	0	0	10	6	4	1	3	7	6	4	6	2	8	6	6	4	3
	7	10	0	0	10	5	7	3	2	8	7	9	1	1	9	7	10	0	0	10	7	9	2	2	8	7	6	2	3	6	7	9	1	0	10	7	6	3	4	7	7	6	4	3	7	7	5	4	3
	8	10	0	0	10	6	7	3	3	7	8	10	0	2	8	8	10	0	0	10	8	8	2	2	8	8	8	2	3	8	8	9	1	0	10	8	8	2	3	8	8	7	3	2	8	8	6	4	3
	9	10	0	0	10	7	6	4	0	10	9	10	0	0	10	9	10	0	0	10	9	8	3	2	8	9	8	3	2	8	9	9	0	0	9	9	8	2	3	6	9	8	2	2	8	9	8	2	3
	10	10	0	0	10	8	9	1	1	9	10	9	1	0	10	10	10	0	0	10	10	7	3	1	9	10	7	3	2	8	10	10	0	0	10	10	7	2	3	7	10	7	2	2	8	10	7	3	3
	Sum	99	1	0	100	9	6	4	3	7	Sum	95	5	5	95	Sum	99	1	0	100	Sum	80	24	22	80	Sum	69	26	26	79	Sum	91	5	0	97	Sum	63	27	31	70	Sum	64	34	20	80	Sum	60	36	28
	%	99	1	0	100	10	7	3	2	8	%	95	5	5	95	%	99	1	0	100	%	76.9231	23.0769	21.5686	78.4314	%	72.6316	27.3684	24.7619	75.2381	%	94.7917	5.20833	0	100	%	70	30	30.6931	69.3069	%	65.3061	34.6939	20	80	%	62.5	37.5	28.866
						11	7	3	2	8
						Sum	79	31	22	88
						%	71.8182	28.1818	20	80
[truncated: 36 more columns]

## Sheet: Figure 3
Figure 3b, 3c
	Figure 3b
	WT			qky-16			scm-2
	H position	N position	H/N (%)	H position	N position	H/N (%)	H position	N position	H/N (%)
Seedling1	20	0	100	20	18	52.6316	20	24	45.4545
Seedling2	24	4	85.7143	18	11	62.069	17	11	60.7143
Seedling3	18	1	94.7368	12	14	46.1538	20	7	74.0741
Seedling4	20	3	86.9565	28	21	57.1429	22	18	55
Seedling5	20	5	80	15	5	75	20	10	66.6667
		Ave.	89.4815		Ave.	58.5994		Ave.	60.3819
		S.D.	7.88549		S.D.	10.8817		S.D.	10.9416
	Figure 3c
	35Sp:GFP				35Sp:CPC-GFP
	WT	qky-16	scm-2		WT	qky-16	qky-16 + QKY-CFP	scm-2	scm-2 + SCM-CFP
Moved	71	75	65	Moved	79	77	32	63	28
Not Moved	28	21	22	Not Moved	32	94	45	95	48
	(%)				(%)
Moved	71.7172	78.125	74.7126	Moved	71.1712	45.0292	41.5584	39.8734	36.8421
Not Moved	28.2828	21.875	25.2874	Not Moved	28.8288	54.9708	58.4416	60.1266	63.1579

## Sheet: Figure 4
Figure 4b										Figure 4g
Figure 4f

## Sheet: Figure 5
Figure 5b.								Figure5c

## Sheet: Figure 6
Figure 6a																	Figure 6c
		Membrane					Ave.	S.D.	Inner					Ave.	S.D.
	scm-2 SCMp:SCM-GFP (DMSO)	90.325	92.235	89.122	85.321	89.745	89.3496	2.53548	8.1	6.2	7.231	10.21	3.51	7.0502	2.46855
	scm-2 SCMp:SCM-GFP (E-64d)	83.415	87.524	85.533	82.425	79.032	83.5858	3.21771	9.2	22.463	18.291	8.41	9.063	13.4854	6.46864
	qky-16 scm-2 SCMp:SCM-GFP (DMSO)	30.211	27.335	29.145	25.334	26.512	27.7074	1.97075	10.742	9.211	5.122	8.211	9.232	8.5036	2.09537
	qky-16 scm-2 SCMp:SCM-GFP (E-64d)	25.992	24.299	15.109	22.089	19.346	21.367	4.29405	30.63	33.9705	33.51	32.6085	37.206	33.585	2.39538
Figure 6b
		Pearson's correlation (r)					Ave.	S.D.
	UBQ10p:mcherry-RabF2a SCMp:SCM-GFP qky-16 scm-2 (DMSO)	0.075017	0.211294	0.045214	0.060404	0.171705	0.112727	0.0740128
	UBQ10p:mcherry-RabF2a SCMp:SCM-GFP qky-16 scm-2 (E-64d)	0.743378	0.566697	0.674071	0.801916	0.608001	0.678813	0.0960857
Figure 6c																	Figure 6d
		Membrane					Ave.	S.D.	Inner					Ave.	S.D.
	scm-2 SCMp:SCM-GFP (DMSO)	95.2215	91.215	89.122	85.321	89.745	90.1249	3.58438	8.1	6.2	7.231	10.21	3.51	7.0502	2.46855
	scm-2 SCMp:SCM-GFP (Concanamycin A)	83.415	87.524	94.215	82.425	79.032	85.3222	5.82082	15.213	22.463	18.291	16.225	19.213	18.281	2.82832
	qky-16 scm-2 SCMp:SCM-GFP (DMSO)	20.325	18.25	19.254	21.235	15.325	18.8778	2.28083	8.155	9.211	5.122	8.211	9.232	7.9862	1.68336
	qky-16 scm-2 SCMp:SCM-GFP (Concanamycin A)	20.554	25.221	20.154	15.232	14.325	19.0972	4.4287	45.251	60.125	40.254	56.321	48.3215	50.0545	8.10572
Figure 6d
	Membrane											Ave.	S.D.
	scm-2 SCMp:SCM-GFP (DMSO)	70.114	72.125	68.154	70.203	65.015	70.335	62.448	75.335	67.154	64.547	68.543	3.87358
	scm-2 SCMp:SCM-GFP (Tyrphostin A23)	15.213	14.153	16.235	14.256	18.125	11.235	14.235	13.254	19.054	17.354	15.3114	2.39032
	qky-16 scm-2 SCMp:SCM-GFP (DMSO)	99.364	87.613	103.154	80.154	87.315	90.582	85.405	100.214	101.254	79.214	91.4269	8.93788
	qky-16 scm-2 SCMp:SCM-GFP (Tyrphostin A23)	56.316	55.974	52.702	49.671	50.897	46.918	46.711	52.294	50.228	44.033	50.5744	3.96836

## Sheet: Figure7
Figure 7a																			Figure 7b
																										Figure 7d
																															Raw data of flourosence									Calculated N-cell/H-cell flourosence
																											Peak	scm-2 SCMp:SCM-GFP Flourosence (A.U.)											N-cell/H-cell Flourosence (%)						Experiment	Total
																												Seedling 1		Seedling 2		Seedling 3		Seedling 4		Seedling 5			Peak	scm-2 SCMp:SCM-GFP
Figure 7c																												H	N	H	N	H	N	H	N	H	N		1	22.0217	35.8904	22.7273	22.9535	39.8496
																										Transgenic line 1	1	138.5	30.5	182.5	65.5	88	20	155.75	35.75	166.25	66.25		2	26.1649	49.8695	52.8736	56.8209	23.8724
																											2	139.5	36.5	191.5	95.5	87	46	210.75	119.75	227.25	54.25		3	30.3867	14.121	37.2414	41.8573	87.3462
																											3	90.5	27.5	173.5	24.5	145	54	185.75	77.75	142.25	124.25		4	84	14.0584	37.4233	73.2929	46.7547	Aver
																											4	37.5	31.5	188.5	26.5	163	61	164.75	120.75	227.25	106.25		Aver	40.6433	28.4848	37.5664	48.7311	49.4557	40.9763
																										Transgenic line 2	1	168.75	95.75	103	59	172.5	32.5	159.5	58.5	96.25	35.25		1	56.7407	57.2816	18.8406	36.6771	36.6234
																											2	202.75	72.75	165	72	179.5	54.5	182.5	122.5	104.25	46.25		2	35.8816	43.6364	30.3621	67.1233	44.3645
																											3	212.75	65.75	167	57	189.5	100.5	200.5	126.5	140.25	47.25		3	30.9048	34.1317	53.0343	63.0923	33.6898
																											4	185.75	99.75	180	121	187.5	51.5	199.5	72.5	220.25	70.25		4	53.7012	67.2222	27.4667	36.3409	31.8956	Aver	Aver
																										Transgenic line 3	1	111.5	43.5	152.5	82.5	120	43.5	130.5	69.5	100	70		Aver	44.3071	50.568	32.4259	50.8084	36.6433	42.9505	43.1871
																											2	63.5	36.5	193.5	81.5	63.5	36.5	156.3	57.2	135	79		1	39.0135	54.0984	40.5485	53.2567	70		SD
																											3	208.5	59.5	220.5	67.5	208.5	68.9	168.3	70.1	178	65		2	57.4803	42.1189	45.2214	36.5963	58.5185		2.33806
																											4	201.5	80.5	220.5	161.5	201.5	82.5	182.5	65.3	171	95		3	28.5372	30.6122	33.0456	41.6518	36.5169
																											Peak	scm-2 qky-16 SCMp:SCM-GFP Flourosence (A.U.)											4	39.9504	73.2426	40.9429	35.7808	55.5556	Aver
																												Seedling 1		Seedling 2		Seedling 3		Seedling 4		Seedling 5			Aver	41.2453	50.018	39.9396	41.8214	55.1477	45.6344
																												H	N	H	N	H	N	H	N	H	N		Peak	scm-2 qky-16 SCMp:SCM-GFP					Each	Total
																										Transgenic line 1	1	29	17	21	19	32.25	28.25	46	24	8	30		1	58.6207	90.4762	87.5969	52.1739	375
																											2	22	13	18	18	26.25	36.25	17	16	17	18		2	59.0909	100	138.095	94.1176	105.882
Figure 7e																											3	34	18	26	16	39.25	39.25	18	17	25	25		3	52.9412	61.5385	100	94.4444	100
																											4	19	11	16	15	33.25	37.25	20	20	32	22		4	57.8947	93.75	112.03	100	68.75	Aver
																										Transgenic line 2	1	41	27	21.25	17.25	13.25	13.25	19.25	9.25	24	13		Aver	57.1369	86.4412	109.431	85.184	162.408	100.12
																											2	44	20	13.25	16.25	21.25	25.25	18.25	11.25	17	15		1	65.8537	81.1765	100	48.0519	54.1667
																											3	33	22	15.25	18.25	15.25	20.25	21.25	11.25	21	19		2	45.4545	122.642	118.824	61.6438	88.2353
																											4	37	21	16.25	15.25	13.25	12.25	16.25	12.25	25	14		3	66.6667	119.672	132.787	52.9412	90.4762
																										Transgenic line 3	1	23	15	22	25	32	34	32	19	31	35		4	56.7568	93.8462	92.4528	75.3846	56	Aver	Aver
																											2	24	28	16	22	21	19	18	27	40	37		Aver	58.6829	104.334	111.016	59.5054	72.2195	81.1515	92.0826
																											3	11	10	28	18	16	21	23	14	44	43		1	65.2174	113.636	106.25	59.375	112.903		SD
																											4	14	15	19	14	28	15	18	18	45	34		2	116.667	137.5	90.4762	150	92.5		9.80974
																											Peak	scm-2 SCMp:SCM22KR-GFP Flourosence (A.U.)											3	90.9091	64.2857	131.25	60.8696	97.7273
																												Seedling 1		Seedling 2		Seedling 3		Seedling 4		Seedling 5			4	107.143	73.6842	53.5714	100	75.5556	Aver
																												H	N	H	N	H	N	H	N	H	N		Aver	94.984	97.2766	95.3869	92.5611	94.6715	94.976
																										Transgenic line 1	1	46	25	88	34	94	39	154.25	74.25	88.5	49.5		Peak	scm-2 SCMp:SCM22KR-GFP					Each	Total
																											2	48	59	98	76	100	55	123.25	102.25	96.5	47.5		1	54.3478	38.6364	41.4894	48.1361	55.9322
																											3	49	56	108	59	153	92	154.25	145.25	116.5	65.5		2	122.917	77.551	55	82.9615	49.2228
																											4	68	90	137	130	155	113	173.25	144.25	160.5	133.5		3	114.286	54.6296	60.1307	94.1653	56.2232
																										Transgenic line 2	1	66.25	56.25	156.5	108.5	122	62	87.25	92.25	52	28		4	132.353	94.8905	72.9032	83.2612	83.1776	Aver
																											2	104.25	69.25	158.5	87.5	169	93	104.25	55.25	98	40		Aver	105.976	66.4269	57.3808	77.131	61.1389	73.6107
																											3	167.25	105.25	139.5	127.5	179	150	160.25	84.25	93	89		1	84.9057	69.3291	50.8197	105.731	53.8462
																											4	111.25	84.25	156.5	148.5	213	170	200.25	66.25	104	76		2	66.4269	55.205	55.0296	52.9976	40.8163
																										Transgenic line 3	1	48.25	48.25	92.25	53.25	182.25	79.25	150.5	72.5	88.5	56.5		3	62.9297	91.3978	83.7989	52.5741	95.6989
																											2	57.25	68.25	125.25	66.25	213.25	112.25	166.5	60.5	111.5	111.5		4	75.7303	94.8882	79.8122	33.0836	73.0769	Aver	Aver
																											3	94.25	47.25	201.25	142.25	206.25	129.25	95.5	91.5	192.5	146.5		Aver	72.4982	77.705	67.3651	61.0965	65.8596	68.9049	71.1746
																											4	104.25	64.25	114.25	78.25	212.25	185.25	149.5	135.5	193.5	159.5		1	100	57.7236	43.4842	48.1728	63.8418		SD
																											Peak	scm-2 qky-16 SCMp:SCM22KR-GFP Flourosence (A.U.)											2	119.214	52.8942	52.6377	36.3363	100		2.35731
																												Seedling 1		Seedling 2		Seedling 3		Seedling 4		Seedling 5			3	50.1326	70.6832	62.6667	95.8115	76.1039
																												H	N	H	N	H	N	H	N	H	N		4	61.6307	68.4902	87.2792	90.6355	82.4289	Aver
																										Transgenic line 1	1	219.25	98.25	193.25	128.25	213.25	113.25	194.5	151.5	120	57		Aver	82.7443	62.4478	61.5169	67.739	80.5937	71.0083
																											2	121.25	65.25	140.25	131.25	201.25	194.25	138.5	122.5	138	81		Peak	scm-2 qky-16 SCMp:SCM22KR-GFP					Each	Total
																											3	118.25	54.25	152.25	81.25	149.25	193.25	150.5	92.5	145	81		1	44.8119	66.3648	53.1067	77.892	47.5
																											4	68.25	58.25	146.25	70.25	144.25	181.25	64.5	25.5	190	92		2	53.8144	93.5829	96.5217	88.4477	58.6957
																										Transgenic line 2	1	37.25	27.25	131	114	219.5	128.5	216	124	193.903	144.903		3	45.8774	53.3662	129.481	61.4618	55.8621
																											2	83.25	51.25	93	90	219.5	204.5	218	127	201.903	137.903		4	85.348	48.0342	125.65	39.5349	48.4211	Aver
																											3	187.25	111.25	126	154	219.5	166.5	218	203	201.903	201.903		Aver	57.4629	65.337	101.19	66.8341	52.6197	68.6887
																											4	187.25	116.25	205	168	219.5	219.5	218	165	201.903	201.903		1	73.1544	87.0229	58.5421	57.4074	74.7296
																										Transgenic line 3	1	213.5	146.5	131.25	52.25	176.75	70.75	170.75	106.75	87	91		2	61.5616	96.7742	93.1663	58.2569	68.3015
																											2	217.5	107.5	189.25	131.25	111.75	87.75	146.75	112.75	160	117		3	59.4126	122.222	75.8542	93.1193	100
																											3	217.5	124.5	164.25	96.25	87.75	85.75	153.75	102.75	215	164		4	62.0828	81.9512	100	75.6881	100	Aver	Aver
																											4	217.5	135.5	136.25	122.25	218.75	116.75	163.75	104.75	94	69		Aver	64.0528	96.9926	81.8907	71.1179	85.7578	79.9624	72.2548
																																							1	68.6183	39.8095	40.0283	62.5183	104.598		SD
																																							2	49.4253	69.3527	78.5235	76.8313	73.125		6.68111
																																							3	57.2414	58.5997	97.7208	66.8293	76.2791
																																							4	62.2989	89.7248	53.3714	63.9695	73.4043	Aver
																																							Aver	59.3959	64.3717	67.411	67.5371	81.8515	68.1134

## Sheet: Supplementary Figure 4
Supplementary Figure 4

## Sheet: Supplementary Figure 5
Supplementary Figure 5c
Raw Ct(ΔRn)
	Experiment	Replicate	EF1	GFP	Experiment	Replicate	EF1	GFP	Experiment	Replicate	EF1	GFP
SCMp:SCM-GFP scm-2	1	1	11.14	13.15	2	1	11.34	11.45	3	1	10.85	13.35
		2	11.1	13.1		2	11.3	11.41		2	11.44	13.52
		3	11.01	12.95		3	11.21	11.7		3	11.5	13.42
SCMp:SCM-GFP qky-16 scm-2	1	1	11.26	13.69	2	1	13.36	13.84	3	1	10.47	13.51
		2	11.25	13.69		2	13.33	13.79		2	10.6	13.13
		3	11.37	13.69		3	13.17	13.81		3	10.52	13.18
Calculated GFP transcript levels relative to EF1
	Experiment	Fold difference			Experiment	Fold difference			Experiment	Fold difference
	1	0.7473			2	0.811			3	1.1195
Supplementary Figure 5d
Raw Ct(ΔRn)
	Experiment	Replicate	EF1	GFP	Experiment	Replicate	EF1	GFP	Experiment	Replicate	EF1	GFP
QKYp:QKY-GFP scm-2	1	1	11.16	13.17	2	1	12.23	12.36	3	1	13.36	16.22
		2	11.12	13.13		2	12.22	12.33		2	13.55	15.92
		3	11.03	12.97		3	12.1	12.73		3	13.4	15.92
QKYp:QKY-GFP qky-16 scm-2	1	1	10.19	12.77	2	1	14.35	14.74	3	1	14.22	16.58
		2	10.2	13.05		2	14.34	14.68		2	14.26	16.57
		3	10.35	13.04		3	14.24	14.7		3	14.4	16.58
Calculated GFP transcript levels relative to EF1
	Experiment	Fold difference			Experiment	Fold difference			Experiment	Fold difference
	1	1.1			2	0.9216			3	1.2178

## Sheet: Supplementary Figure 6
Supplementary Figure 6a
Raw Ct(ΔRn)
	Experiment	Replicate	EF1	GFP	Experiment	Replicate	EF1	GFP	Experiment	Replicate	EF1	GFP
SCMp:SCM-GFP scm-2	1	1	11.84	13.82	2	1	12.02	14.19	3	1	11.09	13.59
		2	11.08	13.74		2	11.19	14.01		2	11.64	13.74
		3	11.75	13.61		3	11.39	14.04		3	11.7	13.65
SCMp:SCMEM1-GFP scm-2	1	1	10.87	13.88	2	1	12.19	14.6	3	1	11.63	13.68
		2	11.01	13.56		2	12.16	14.59		2	11.61	13.66
		3	10.92	13.6		3	12.3	14.6		3	11.51	13.53
SCMp:SCMEM1-GFP scm-2	1	1	11.89	14.31	2	1	12.29	14.35	3	1	10.71	13.73
		2	11.9	14.31		2	12.02	14.29		2	10.84	13.38
		3	11.99	14.31		3	12.43	14.67		3	10.75	13.43
Calculated GFP transcript levels relative to EF1
	Experiment	Fold difference			Experiment	Fold difference			Experiment	Fold difference
SCM-GFP vs SCMEm1-GFP	1	1.0308			2	1.1246			3	1.0975
SCM-GFP vs SCMEm2-GFP	1	0.8674			2	1.287			3	1.1135
Supplementary Figure 6b

## Sheet: Supplementary Figure 8
Supplementary figure 8b
